# Supplementary material for: Proteomic Analysis of Tardigrades: Towards a Better Understanding of Molecular Mechanisms by Anhydrobiotic Organisms
Source: PLoS One. 2010 Mar 3;5(3):e9502. doi: 10.1371/journal.pone.0009502 (PMC2835947; doi:10.1371/journal.pone.0009502)
Supplement: Table S1 — Blast2GO analysis of identified proteins. Spot number, protein annotation, accession number and GO information in all three categories molecular function, biological process and cellular component are listed. (0.16 MB XLS) [file pone.0009502.s001.xls]

## Sheet: Tabelle1
Spot no.	Protein name	NCBInr Accession no. (°)	Tardigrade specific Accession no. (contig/EST) (^)	Molecular Function	Biological Process	Cellular Component
A30*, A27*, A28*, A29*, A32*, A33*, A35*, A40*, A41*, A42*, A49*, A50*, A59*, A81*, A84^, A85^, A88*, A107^, B78^, B80*, B81*, C28°, C36°, D120°	elongation factor 1-alpha [Milnesium tardigradum]	gi|4530101	(EZ048811)	GO:0003746	GO:0006414	GO:0005737
				translation elongation factor activity	translational elongation	cytoplasm
				GO:0005525
				GTP binding
				GO:0003924
				GTPase activity
A79	DB:Swissprot Frame:3 orf:3 Homolog:Angiopoietin-related protein 1 Evalue:1e-29 Bitscore:130		EZ048825	No annotation	No annotation	No annotation
A84, A85	DB:Swissprot Frame:1 orf:8 Homolog:Cathepsin K Evalue:1e-16 Bitscore:73.6		GH986829	GO:0004218	GO:0006508	GO:0005764
				cathepsin S activity	proteolysis	lysosome
						GO:0005576
						extracellular region
						GO:0016020
						membrane
A85	DB:Swissprot Frame:1 orf:7 Homolog:Actinidain Evalue:1e-11 Bitscore:70.5		EZ048769	GO:0005515	GO:0006508	GO:0005773
				protein binding	Proteolysis	Vacuole
				GO:0004197
				cysteine-type endopeptidase activity
	DB:Swissprot Frame:3 orf:3 Homolog:Glucan endo-1,3-beta-glucosidase A1 Evalue:1e-23 Bitscore:110		EZ048807	No annotation	No annotation	No annotation
A90	DB:Trembl Frame:-3 orf:1 Homolog:GF11309 Evalue:1e-06 Bitscore:57.8		EZ048774	No mapping	No mapping	No mapping
	spaghetti CG13570-PA [Drosophila melanogaster]	gi|17864228		GO:0004722	GO:0007446
				protein serine/threonine phosphatase activity	imaginal disc growth
				GO:0051087	GO:0046529
				chaperone binding	imaginal disc fusion, thorax closure
A104, A89	DB:Swissprot Frame:2 orf:3 Homolog:Prostatic acid phosphatase Evalue:3e-24 Bitscore:112		GH986832	GO:0016791
				phosphoric monoester hydrolase activity
A111*	prohibitin [Aedes aegypti]	gi|157131967	(EZ048795)	GO:0004872	GO:0007165	GO:0005743
				receptor activity	signal transduction	mitochondrial inner membrane
				GO:0016566	GO:0016481	GO:0005634
				specific transcriptional repressor activity	negative regulation of transcription	nucleus
				GO:0030331	GO:0006355
				estrogen receptor binding	regulation of transcription, DNA-dependent
A121	mitochondrial ATP synthase alpha subunit precursor [Strongylocentrotus purpuratus]	gi|47551121		GO:0046933	GO:0015986	GO:0045261
				hydrogen ion transporting ATP synthase activity, rotational mechanism	ATP synthesis coupled proton transport	proton-transporting ATP synthase complex, catalytic core F(1)
				GO:0046872		GO:0005753
				metal ion binding		mitochondrial proton-transporting ATP synthase complex
				GO:0005524		GO:0005624
				ATP binding		membrane fraction
				GO:0005515
				protein binding
				GO:0046961
				hydrogen ion transporting ATPase activity, rotational mechanism
	ZK829.4 [Caenorhabditis elegans]	gi|17544676		GO:0004353	GO:0046693	GO:0005759
				glutamate dehydrogenase [NAD(P)+] activity	sperm storage	mitochondrial matrix
				GO:0005488	GO:0040010
				binding	positive regulation of growth rate
A122, B170, B175	DB:Swissprot Frame:1 orf:3 Homolog:Glutathione S-transferase 1 Evalue:1e-39 Bitscore:164		EZ048812	GO:0004364	GO:0042178	GO:0005737
				glutathione transferase activity	xenobiotic catabolic process	Cytoplasm
				GO:0005515	GO:0018916
				protein binding	nitrobenzene metabolic process
					GO:0007608
					sensory perception of smell
B153, B154	DB:Swissprot Frame:3 orf:2 Homolog:Glutathione S-transferase Evalue:5e-44 Bitscore:177		EZ048805	GO:0004364	GO:0042178
				glutathione transferase activity	xenobiotic catabolic process
				GO:0005515	GO:0018916
				protein binding	nitrobenzene metabolic process
B166, B158	DB:Swissprot Frame:2 orf:1 Homolog:Glutathione S-transferase Evalue:3e-43 Bitscore:176		EZ048770	GO:0004364	GO:0042178
				glutathione transferase activity	xenobiotic catabolic process
				GO:0005515	GO:0018916
				protein binding	nitrobenzene metabolic process
B169	DB:Swissprot Frame:1 orf:3 Homolog:Probable glutathione S-transferase 9 Evalue:8e-24 Bitscore:110		GH986911		GO:0005515
					protein binding
D166	DB:Swissprot Frame:3 orf:3 Homolog:Glutathione S-transferase 1 Evalue:3e-30 Bitscore:131		GH986673		GO:0005515
					protein binding
D159	DB:Swissprot Frame:1 orf:3 Homolog:Probable glutathione S-transferase 6 Evalue:2e-34 Bitscore:146		EZ048796	No annotation	No annotation	No annotation
A128	DB:Swissprot Frame:3 orf:2 Homolog:Myophilin Evalue:1e-33 Bitscore:143		EZ048783	GO:0003779	GO:0007517	GO:0005865
				actin binding	muscle development	striated muscle thin filament
A147	DB:Swissprot Frame:3 orf:2 Homolog:Adenylate kinase isoenzyme 1 Evalue:6e-42 Bitscore:171		EZ048787	GO:0004017	GO:0007050	GO:0005886
				adenylate kinase activity	cell cycle arrest	plasma membrane
				GO:0005515	GO:0046034	GO:0005739
				protein binding	ATP metabolic process	mitochondrion
				GO:0005524
				ATP binding
A148	DB:Swissprot Frame:1 orf:1 Homolog:Peptidyl-prolyl cis-trans isomerase Evalue:2e-75 Bitscore:282		EZ048822	GO:0003755	GO:0006457
				peptidyl-prolyl cis-trans isomerase activity	protein folding
B19	DB:Swissprot Frame:2 orf:1 Homolog:Elongation factor 2 Evalue:1e-72 Bitscore:271		GH986944	GO:0003746
				translation elongation factor activity
				GO:0003924
				GTPase activity
				GO:0005525
				GTP binding
B41	PREDICTED: similar to CG8036-PB, isoform B isoform 2 [Apis mellifera]	gi|66503776			GO:0008152	GO:0005811
					metabolic process	lipid particle
B82	glutamate dehydrogenase, short peptide [Drosophila melanogaster]	gi|458803		GO:0004353	GO:0019551	GO:0005759
				glutamate dehydrogenase [NAD(P)+] activity	glutamate catabolic process to 2-oxoglutarate	mitochondrial matrix
					GO:0046693
					sperm storage
B88, B9, B10, B89, B95, B96, C22, C36, C47, C83, C87, C117, C122, C124	DB:Swissprot Frame:2 orf:1 Homolog:Vitellogenin-2 Evalue:1e-14 Bitscore:81.6		EZ048823	GO:0005515	GO:0009792
				protein binding	embryonic development ending in birth or egg hatching
					GO:0040010
					positive regulation of growth rate
					GO:0008340
					determination of adult life span
B92	NADP-dependent isocitrate dehydrogenase [Homo sapiens]	gi|3641398		GO:0030145	GO:0006979	GO:0005829
				manganese ion binding	response to oxidative stress	cytosol
				GO:0004450	GO:0006097	GO:0005777
				isocitrate dehydrogenase (NADP+) activity	glyoxylate cycle	peroxisome
				GO:0000287	GO:0048545	GO:0005625
				magnesium ion binding	response to steroid hormone stimulus	soluble fraction
				GO:0050661	GO:0008585
				NADP binding	female gonad development
					GO:0006749
					glutathione metabolic process
					GO:0006099
					tricarboxylic acid cycle
					GO:0014070
					response to organic cyclic substance
					GO:0006102
					isocitrate metabolic process
B95	DB:Swissprot Frame:1 orf:1-3 Homolog:Uncharacterized protein C3orf33 homolog Evalue:3e-06 Bitscore:		GH986689	No mapping	No mapping	No mapping
B102, B101	DB:Swissprot Frame:3 orf:1 Homolog:Lysosomal acid phosphatase Evalue:3e-10 Bitscore:65.1		EZ048780	GO:0003993	GO:0001501	GO:0005764
				acid phosphatase activity	skeletal development	lysosome
					GO:0007040
					lysosome organization and biogenesis
B109, A121	mitochondrial malate dehydrogenase precursor [Branchiostoma belcheri tsingtaunese]	gi|33439518		GO:0030060	GO:0006108	GO:0005743
				L-malate dehydrogenase activity	malate metabolic process	mitochondrial inner membrane
				GO:0043621	GO:0006100	GO:0005759
				protein self-association	tricarboxylic acid cycle intermediate metabolic process	mitochondrial matrix
				GO:0046554	GO:0006099
				malate dehydrogenase (NADP+) activity	tricarboxylic acid cycle
					GO:0006096
					glycolysis
B146, B141, B144	hypothetical protein TRIADDRAFT_63625 [Trichoplax adhaerens]	gi|195999922		GO:0005515	GO:0045045	GO:0005788
				protein binding	secretory pathway	endoplasmic reticulum lumen
				GO:0005524	GO:0006983	GO:0042470
				ATP binding	ER overload response	Melanosome
				GO:0043022
				ribosome binding
B173	heat shock cognate 70 [Aedes aegypti]	gi|94468966		GO:0005524	GO:0007411	GO:0005739
				ATP binding	axon guidance	mitochondrion
				GO:0016887	GO:0016192	GO:0005811
				ATPase activity	vesicle-mediated transport	lipid particle
				GO:0051082	GO:0006457	GO:0005634
				unfolded protein binding	protein folding	Nucleus
					GO:0007413
					axonal fasciculation
					GO:0007269
					neurotransmitter secretion
					GO:0006950
					response to stress
					GO:0016246
					RNA interference
C131	Heat shock 70 kDa protein II (HSP70 II)	gi|123622		GO:0005524	GO:0051085	GO:0009986
				ATP binding	chaperone cofactor-dependent protein folding	cell surface
				GO:0051082	GO:0051726	GO:0042470
				unfolded protein binding	regulation of cell cycle	melanosome
				GO:0042623	GO:0006986	GO:0005634
				ATPase activity, coupled	response to unfolded protein	nucleus
					GO:0009408
					response to heat
C133	PREDICTED: similar to heat shock cognate 70 protein isoform 2 [Acyrthosiphon pisum]	gi|193603576		GO:0005524	GO:0006950	GO:0005634
				ATP binding	response to stress	nucleus
B148	DB:Swissprot Frame:3 orf:2 Homolog:Malate dehydrogenase, cytoplasmic Evalue:3e-66 Bitscore:251		GH986821		GO:0006108	GO:0005811
					malate metabolic process	lipid particle
					GO:0006096	GO:0005829
					glycolysis	cytosol
B152	H(+)-transporting ATP synthase [Rattus norvegicus]	gi|57029		GO:0046933	GO:0015986	GO:0045261
				hydrogen ion transporting ATP synthase activity, rotational mechanism	ATP synthesis coupled proton transport	proton-transporting ATP synthase complex, catalytic core F(1)
				GO:0046872		GO:0005743
				metal ion binding		mitochondrial inner membrane
				GO:0005524		GO:0005615
				ATP binding		extracellular space
				GO:0005515
				protein binding
				GO:0046961
				hydrogen ion transporting ATPase activity, rotational mechanism
B164*	ATPase subunit [Beta vulgaris subsp. Vulgaris]	gi|11263	(EZ048779)	GO:0046933	GO:0015986	GO:0000275
				hydrogen ion transporting ATP synthase activity, rotational mechanism	ATP synthesis coupled proton transport	mitochondrial proton-transporting ATP synthase complex, catalytic core F(1)
				GO:0046872
				metal ion binding
				GO:0005524
				ATP binding
				GO:0046961
				hydrogen ion transporting ATPase activity, rotational mechanism
B167*, B133^, B157^, B159*, B162^, C91*, C98^, C104^, C107^, C137^, C142^, D98^, D159^	DB:Swissprot Frame:1 orf:1 Homolog:Arginine kinase Evalue:5e-90 Bitscore:295	(gi|124264768)	EZ048827	GO:0004054
				arginine kinase activity
B183	DB:Swissprot Frame:2 orf:5 Homolog:Peroxiredoxin-5, mitochondrial Evalue:3e-40 Bitscore:150		EZ048816	GO:0016491		GO:0005777
				oxidoreductase activity		peroxisome
C28, C36	pre-mRNA binding K protein, hnRNP K [Xenopus laevis, Peptide, 396 aa]	gi|299029		GO:0003677	GO:0008380	GO:0005737
				DNA binding	RNA splicing	Cytoplasm
				GO:0003723	GO:0006397	GO:0005654
				RNA binding	mRNA processing	Nucleoplasm
				GO:0005515		GO:0005681
				protein binding		spliceosome
C42	heterogeneous nuclear ribonucleoprotein K [Mus musculus]	gi|13384620		GO:0003723	GO:0008380	GO:0005737
				RNA binding	RNA splicing	Cytoplasm
				GO:0005515	GO:0006397	GO:0030530
				protein binding	mRNA processing	heterogeneous nuclear ribonucleoprotein complex
				GO:0003697	GO:0007165	GO:0005654
				single-stranded DNA binding	signal transduction	Nucleoplasm
						GO:0005681
						spliceosome
C47	PREDICTED: similar to aconitase, mitochondrial [Nasonia vitripennis]	gi|156537745		GO:0051539	GO:0006099	GO:0005811
				4 iron, 4 sulfur cluster binding	tricarboxylic acid cycle	lipid particle
				GO:0003994		GO:0005739
				aconitate hydratase activity		mitochondrion
C52	peptidase M17 precursor [Clonorchis sinensis]	gi|118429525		GO:0004178	GO:0006508	GO:0005622
				leucyl aminopeptidase activity	proteolysis	intracellular
C60	DB:Swissprot Frame:2 orf:1 Homolog:Gamma-glutamyltranspeptidase 1 Evalue:6e-49 Bitscore:194		GH986789	No mapping	No mapping	No mapping
C87	GDP-Mannose Dehydratase family member (gmd-2) [Caenorhabditis elegans]	gi|17507723		GO:0016491	GO:0019673	GO:0005622
				oxidoreductase activity	GDP-mannose metabolic process	intracellular
				GO:0008446	GO:0010171
				GDP-mannose 4,6-dehydratase activity	body morphogenesis
				GO:0050662	GO:0002119
				coenzyme binding	nematode larval development
					GO:0018991
					oviposition
					GO:0040011
					locomotion
					GO:0042350
					GDP-L-fucose biosynthetic process
					GO:0040007
					growth
C95	Short-chain dehydrogenase/reductase SDR YhdF [Bacillus licheniformis ATCC 14580]	gi|52079424		GO:0016491	GO:0008152	GO:0016491
				oxidoreductase activity	metabolic process	oxidoreductase activity
	DB:Swissprot Frame:2 orf:1 Homolog:Uncharacterized oxidoreductase yhdF Evalue:3e-28 Bitscore:125		GH986692	GO:0005488	GO:0006950	GO:0005488
				binding	response to stress	binding
C98	DB:Swissprot Frame:3 orf:5 Homolog:Protein lethal(2)essential for life Evalue:2e-11 Bitscore:70.9		EZ048820	No annotation	No annotation	No annotation
	DB:Swissprot Frame:-1 orf:1 Homolog:Probable transaldolase Evalue:6e-34 Bitscore:144		GH986571	GO:0048029	GO:0009052	GO:0005625
				monosaccharide binding	pentose-phosphate shunt, non-oxidative branch	soluble fraction
				GO:0005515	GO:0006002	GO:0005792
				protein binding	fructose 6-phosphate metabolic process	microsome
				GO:0004801	GO:0019682	GO:0005829
				transaldolase activity	glyceraldehyde-3-phosphate metabolic process	cytosol
C110	aldolase A protein [Homo sapiens]	gi|28595		GO:0005515	GO:0006000
				protein binding	fructose metabolic process
				GO:0004332	GO:0006941
				fructose-bisphosphate aldolase activity	striated muscle contraction
					GO:0006096
					glycolysis
C111	DB:Swissprot Frame:2 orf:1 Homolog:Glyceraldehyde-3-phosphate dehydrogenase Evalue:6e-77 Bitscore:2		GH986712	GO:0051287	GO:0006096	GO:0005737
				NAD binding	glycolysis	cytoplasm
				GO:0004365
				glyceraldehyde-3-phosphate dehydrogenase (phosphorylating) activity
C115, D159	DB:Swissprot Frame:1 orf:6 Homolog:Plasminogen Evalue:6e-36 Bitscore:84.3		EZ048798	GO:0004295	GO:0006508
				trypsin activity	proteolysis
C126	DB:Swissprot Frame:2 orf:4 Homolog:Proteasome subunit alpha type-4 Evalue:4e-81 Bitscore:300		GH986859	GO:0042802	GO:0006511	GO:0005839
				identical protein binding	ubiquitin-dependent protein catabolic process	proteasome core complex
				GO:0004298		GO:0005634
				threonine endopeptidase activity		nucleus
				GO:0004866
				endopeptidase inhibitor activity
C128	expressed hypothetical protein [Trichoplax adhaerens]	gi|196010133		GO:0003735	GO:0042254	GO:0022625
				structural constituent of ribosome	ribosome biogenesis and assembly	cytosolic large ribosomal subunit
				GO:0003723	GO:0006414
				RNA binding	translational elongation
				GO:0005515
				protein binding
	F25H2.10 [Caenorhabditis elegans]	gi|17506815		GO:0003735	GO:0042254	GO:0005840
				structural constituent of ribosome	ribosome biogenesis and assembly	Ribosome
				GO:0005515	GO:0006414
				protein binding	translational elongation
	DEAD-box family (SNF2-like) helicase, putative [Theileria annulata]	gi|84996109		GO:0005524
				ATP binding
				GO:0003677
				DNA binding
				GO:0008026
				ATP-dependent helicase activity
	ResB family protein [Hydrogenobaculum sp. Y04AAS1]	gi|195953863		No mapping	No mapping	No mapping
C132	DB:Swissprot Frame:1 orf:1 Homolog:Peroxiredoxin-4 Evalue:4e-86 Bitscore:318		EZ048818	GO:0051920		GO:0005615
				peroxiredoxin activity		extracellular space
						GO:0005739
						mitochondrion
C139, D166	DB:Swissprot Frame:1 orf:1 Homolog:ATP synthase subunit d, mitochondrial Evalue:4e-27 Bitscore:121		EZ048797	GO:0008553	GO:0015986	GO:0000276
				hydrogen-exporting ATPase activity, phosphorylative mechanism	ATP synthesis coupled proton transport	mitochondrial proton-transporting ATP synthase complex, coupling factor
				GO:0046933		GO:0005811
				hydrogen ion transporting ATP synthase activity, rotational mechanism		lipid particle
				GO:0046961
				hydrogen ion transporting ATPase activity, rotational mechanism
C143, C145^	Glyceraldehydes-3-phosphate dehydrogenase [Achlya bisexualis]	gi|7274154		GO:0004365	GO:0000740	GO:0005739
				glyceraldehyde-3-phosphate dehydrogenase (phosphorylating) activity	nuclear membrane fusion	mitochondrion
				GO:0051287	GO:0006096	GO:0000015
				NAD binding	glycolysis	phosphopyruvate hydratase complex
				GO:0004634	GO:0006094
				phosphopyruvate hydratase activity	gluconeogenesis
					GO:0043066
					negative regulation of apoptosis
C143*, B163^	DB:Swissprot Frame:3 orf:2-4 Homolog:Triosephosphate isomerase B Evalue:4e-69 Bitscore:260	(gi|1351273)	GH986530	GO:0004807	GO:0006094
				triose-phosphate isomerase activity	gluconeogenesis
					GO:0006633
					fatty acid biosynthetic process
					GO:0006098
					pentose-phosphate shunt
					GO:0006096
					glycolysis
C145*	DB:Swissprot Frame:2 orf:3 Homolog:Peroxiredoxin-4 Evalue:4e-65 Bitscore:247		EZ048781	GO:0008379	GO:0006917	GO:0005576
				thioredoxin peroxidase activity	induction of apoptosis	extracellular region
	thiol-specific antioxidant protein [Homo sapiens]	gi|438069
C148	RecName: Full=Aspartic protease inhibitor 8	gi|124012		GO:0019828	GO:0006950	GO:0005773
				aspartic-type endopeptidase inhibitor activity	response to stress	vacuole
				GO:0004867
				serine-type endopeptidase inhibitor activity
				GO:0008233
				peptidase activity
C155	DB:Swissprot Frame:1 orf:1 Homolog:Superoxide dismutase [Cu-Zn] Evalue:2e-48 Bitscore:192		GH986811	GO:0005375	GO:0032287	GO:0031410
				copper ion transmembrane transporter activity	myelin maintenance in the peripheral nervous system	cytoplasmic vesicle
				GO:0051087	GO:0001541	GO:0043234
				chaperone binding	ovarian follicle development	protein complex
				GO:0016209	GO:0042542	GO:0005829
				antioxidant activity	response to hydrogen peroxide	Cytosol
				GO:0005507	GO:0002262	GO:0043025
				copper ion binding	myeloid cell homeostasis	cell soma
				GO:0008270	GO:0001895	GO:0005615
				zinc ion binding	retina homeostasis	extracellular space
				GO:0004784	GO:0051881	GO:0032839
				superoxide dismutase activity	regulation of mitochondrial membrane potential	dendrite cytoplasm
				GO:0030346	GO:0007605	GO:0005886
				protein phosphatase 2B binding	sensory perception of sound	plasma membrane
					GO:0040014	GO:0005739
					regulation of multicellular organism growth	Mitochondrion
					GO:0006749	GO:0005634
					glutathione metabolic process	Nucleus
					GO:0043524	GO:0031012
					negative regulation of neuron apoptosis	extracellular matrix
					GO:0008217
					regulation of blood pressure
					GO:0007283
					Spermatogenesis
					GO:0060087
					relaxation of vascular smooth muscle
					GO:0045471
					response to ethanol
					GO:0007569
					cell aging
					GO:0060088
					auditory receptor cell stereocilium organization and biogenesis
					GO:0045541
					negative regulation of cholesterol biosynthetic process
					GO:0060052
					neurofilament cytoskeleton organization and biogenesis
					GO:0050665
					hydrogen peroxide biosynthetic process
					GO:0019430
					removal of superoxide radicals
					GO:0001819
					positive regulation of cytokine production
					GO:0007626
					locomotory behaviour
					GO:0009408
					response to heat
					GO:0046716
					muscle maintenance
					GO:0006302
					double-strand break repair
					GO:0007566
					embryo implantation
					GO:0010038
					response to metal ion
					GO:0042554
					superoxide release
					GO:0006829
					zinc ion transport
					GO:0006309
					DNA fragmentation during apoptosis
					GO:0000187
					activation of MAPK activity
					GO:0060047
					heart contraction
					GO:0042493
					response to drug
					GO:0006825
					copper ion transport
					GO:0051597
					response to methylmercury
					GO:0000303
					response to superoxide
					GO:0048678
					response to axon injury
					GO:0006879
					cellular iron ion homeostasis
D13	DB:Swissprot Frame:1 orf:1 Homolog:40S ribosomal protein S12 Evalue:2e-34 Bitscore:144		GH986534	GO:0003735	GO:0006412	GO:0005840
				structural constituent of ribosome	translation	ribosome
D53	PREDICTED: similar to alpha actinin CG4376-PB [Tribolium castaneum]	gi|91080533		GO:0051015	GO:0007016	GO:0005925
				actin filament binding	cytoskeletal anchoring	focal adhesion
				GO:0005509	GO:0051017
				calcium ion binding	actin filament bundle formation
					GO:0031532
					actin cytoskeleton reorganization
D56	DB:Swissprot Frame:1 orf:3 Homolog:Periostin Evalue:1e-10 Bitscore:67.8		EZ048782	No mapping	No mapping	No mapping
D57	protein disulfide isomerase-3 [Haemaphysalis longicornis]	gi|148717319		GO:0003756	GO:0045454	GO:0005783
				protein disulfide isomerase activity	cell redox homeostasis	endoplasmic reticulum
						GO:0005811
						lipid particle
D61, D109	Enolase (2-phosphoglycerate dehydratase) (2-phospho-D-glycerate hydro-lyase)	gi|1169533		GO:0004634	GO:0006096	GO:0000015
				phosphopyruvate hydratase activity	glycolysis	phosphopyruvate hydratase complex
				GO:0000287
				magnesium ion binding
D61	DB:Swissprot Frame:1 orf:1 Homolog:Matrix metalloproteinase-17 Evalue:2e-06 Bitscore:50.8		GH986535	No mapping	No mapping	No mapping
D62, B19, C13, C15, C16, C28, C33, D29, D30, (D32-D39), D42, D50, D58, E11, E12, E15, E45, E54, E65, E66, E73, F26	DB:Trembl Frame:1 orf:1 Homolog:Vitellogenin 1 Evalue:2e-05 Bitscore:53.1		EZ048784	No mappping	No mapping	No mapping
D81	DB:Swissprot Frame:2 orf:1 Homolog:Actin-1 Evalue:6e-87 Bitscore:319		GH986913	GO:0005524		GO:0005856
				ATP binding		Cytoskeleton
				GO:0005198		GO:0005737
				structural molecule activity		cytoplasm
				GO:0005515
				protein binding
D84	UspA [Bacillus coagulans 36D1]-> domain protein	gi|124521548			GO:0006950
					response to stress
	DB:Swissprot Frame:3 orf:1 Homolog:Aldehyde dehydrogenase, mitochondrial Evalue:2e-47 Bitscore:188		EZ048791	GO:0004028	GO:0035094	GO:0005759
				3-chloroallyl aldehyde dehydrogenase activity	response to nicotine	mitochondrial matrix
				GO:0004029	GO:0006081
				aldehyde dehydrogenase (NAD) activity	aldehyde metabolic process
D90, D89, D96	DB:Swissprot Frame:2 orf:1 Homolog:Annexin A6 Evalue:1e-37 Bitscore:143		EZ048803	GO:0005515	GO:0006816	GO:0042470
				protein binding	calcium ion transport	melanosome
				GO:0005509	GO:0006937	GO:0048471
				calcium ion binding	regulation of muscle contraction	perinuclear region of cytoplasm
				GO:0005544
				calcium-dependent phospholipid binding
D91*, D104°, D106°	elongation factor 1 gamma [Bombyx mori]	gi|112983898	(EZ048793)	GO:0003746	GO:0035071	GO:0005853
				translation elongation factor activity	salivary gland cell autophagic cell death	eukaryotic translation elongation factor 1 complex
					GO:0006414	GO:0005811
					translational elongation	lipid particle
						GO:0005829
						cytosol
D92	mitochondrial long-chain enoyl-CoA hydratase/3-hydroxycyl-CoA dehydrogenase alpha-subunit [Rattus n	gi|510108		GO:0051287	GO:0006635	GO:0005743
				NAD binding	fatty acid beta-oxidation	mitochondrial inner membrane
				GO:0003985	GO:0042493	GO:0016507
				acetyl-CoA C-acetyltransferase activity	response to drug	fatty acid beta-oxidation multienzyme complex
				GO:0016508
				long-chain-enoyl-CoA hydratase activity
				GO:0000062
				acyl-CoA binding
				GO:0003988
				acetyl-CoA C-acyltransferase activity
				GO:0003857
				3-hydroxyacyl-CoA dehydrogenase activity
				GO:0016509
				long-chain-3-hydroxyacyl-CoA dehydrogenase activity
				GO:0004300
				enoyl-CoA hydratase activity
	DB:Swissprot Frame:3 orf:1 Homolog:Peroxidase Evalue:7e-19 Bitscore:94.0		EZ048773	GO:0005506	GO:0006911	GO:0005576
				iron ion binding	phagocytosis, engulfment	extracellular region
				GO:0020037	GO:0007306	GO:0042600
				heme binding	eggshell chorion formation	chorion
				GO:0004601
				peroxidase activity
D96	cysteine conjugate beta-lyase [Takifugu rubripes]	gi|5002565		GO:0030170	GO:0006575	GO:0005829
				pyridoxal phosphate binding	amino acid derivative metabolic process	cytosol
				GO:0047804	GO:0009058
				cysteine-S-conjugate beta-lyase activity	biosynthetic process
				GO:0016847
				1-aminocyclopropane-1-carboxylate synthase activity
				GO:0016212
				kynurenine-oxoglutarate transaminase activity
				GO:0047316
				glutamine-phenylpyruvate transaminase activity
D96	DB:Swissprot Frame:3 orf:5 Homolog:26S proteasome non-ATPase regulatory subunit 13 Evalue:1e-29 Bit		GH986860	GO:0005515	GO:0007127	GO:0005829
				protein binding	meiosis I	Cytosol
				GO:0004175		GO:0005838
				endopeptidase activity		proteasome regulatory particle
D103	DB:Swissprot Frame:1 orf:1 Homolog:Neprilysin-2 Evalue:9e-31 Bitscore:133		EZ048772	No mapping	No mapping	No mapping
D107	Tubulin alpha-3 chain (Alpha-III tubulin)	gi|3915094		GO:0003924	GO:0007052	GO:0045298
				GTPase activity	mitotic spindle organization and biogenesis	tubulin complex
				GO:0005200	GO:0051258	GO:0005819
				structural constituent of cytoskeleton	protein polymerization	spindle
				GO:0005525	GO:0007094
				GTP binding	mitotic cell cycle spindle assembly checkpoint
					GO:0007018
					microtubule-based movement
					GO:0019730
					antimicrobial humoral response
D110	Tubulin beta-3 chain (Beta-tubulin class-IV)	gi|135464		GO:0042288	GO:0006928	GO:0043234
				MHC class I protein binding	cell motility	protein complex
				GO:0003924	GO:0042267	GO:0005874
				GTPase activity	natural killer cell mediated cytotoxicity	microtubule
				GO:0051082	GO:0051258	GO:0005737 cytoplasm
				unfolded protein binding	protein polymerization
				GO:0005198 structural molecule activity	GO:0007018
				GO:0005525 GTP binding	microtubule-based movement
D111	GH19645 [Drosophila grimshawi]	gi|195053606		GO:0003700	GO:0006090	GO:0045254
				transcription factor activity	pyruvate metabolic process	pyruvate dehydrogenase complex
				GO:0003824	GO:0006355	GO:0005811
				catalytic activity	regulation of transcription, DNA-dependent	lipid particle
D118	DB:Swissprot Frame:1 orf:4 Homolog:Histone H4 Evalue:9e-39 Bitscore:160		GH986770		GO:0006334	GO:0000786
					nucleosome assembly	Nucleosome
						GO:0005634
						nucleus
	DB:Swissprot Frame:-3 orf:1 Homolog:Histone H2B.2 Evalue:8e-32 Bitscore:135		EZ048778	GO:0003677	GO:0006334	GO:0000786
				DNA binding	nucleosome assembly	nucleosome
						GO:0005634
						nucleus
D140, D128	DB:Swissprot Frame:2 orf:3 Homolog:Acetylcholine receptor subunit alpha-L1 Evalue:1e-16 Bitscore:87		EZ048771	GO:0005216		GO:0016020
				ion channel activity		membrane
D159	DB:Swissprot Frame:2 orf:1 Homolog:Peroxiredoxin-6 Evalue:8e-61 Bitscore:233		GH986904	GO:0004623	GO:0006979	GO:0005764
				phospholipase A2 activity	response to oxidative stress	Lysosome
				GO:0051920	GO:0009395	GO:0031410
				peroxiredoxin activity	phospholipid catabolic process	cytoplasmic vesicle
E4	phosphoglycerate kinase[Verrucomicrobiae bacterium V4]	gi|161075769		GO:0004618	GO:0006633	GO:0005737
				phosphoglycerate kinase activity	fatty acid biosynthetic process	cytoplasm
				GO:0005524	GO:0006098
				ATP binding	pentose-phosphate shunt
				GO:0004807	GO:0006096
				triose-phosphate isomerase activity	Glycolysis
					GO:0006094
					gluconeogenesis
E5, D99	Rubber elongation factor protein (REF) (Allergen Hev b 1)	gi|132270		GO:0003746	GO:0006950	GO:0005737
				translation elongation factor activity	response to stress	cytoplasm
E5	Small rubber particle protein (SRPP) (22 kDa rubber particle protein) (22 kDa RPP) (Latex allergen	gi|14423933			GO:0006950	GO:0005737
					response to stress	Cytoplasm
	DB:Swissprot Frame:2 orf:1 Homolog:Liver carboxylesterase Evalue:2e-33 Bitscore:142		EZ048809	GO:0004091		GO:0005615
				carboxylesterase activity		extracellular space
						GO:0005783
						endoplasmic reticulum
E43*	actin [Heliothis virescens]	gi|14010639		GO:0005524	GO:0007291	GO:0005524
				ATP binding	sperm individualization	ATP binding
				GO:0005515	GO:0000910	GO:0005515
				protein binding	cytokinesis	protein binding
				GO:0005198	GO:0007010	GO:0005198
				structural molecule activity	cytoskeleton organization and biogenesis	structural molecule activity
					GO:0006911
					phagocytosis, engulfment
					GO:0031011
					INO80 complex
					GO:0005884
					actin filament
					GO:0005811
					lipid particle
E43, D99, D106, D108, E71, E72, E84, E92, E94, E99, E100, F44, F58, F61, F95	DB:Swissprot Frame:1 orf:2 Homolog:Actin-5C Evalue:7e-155 Bitscore:547		EZ048826	GO:0005524	GO:0007291	GO:0031011
				ATP binding	sperm individualization	INO80 complex
				GO:0005515	GO:0000910	GO:0005884
				protein binding	Cytokinesis	actin filament
				GO:0005198	GO:0007010	GO:0005811
				structural molecule activity	cytoskeleton organization and biogenesis	lipid particle
					GO:0006911
					phagocytosis, engulfment
E47*, F64*, F95°	Actin, muscle-type (A2)	gi|3121741		GO:0008307	GO:0043460	GO:0005625
				structural constituent of muscle	response to long exposure to lithium ion	soluble fraction
				GO:0043531	GO:0008016	GO:0005865
				ADP binding	regulation of heart contraction	striated muscle thin filament
				GO:0005524	GO:0016049	GO:0031674
				ATP binding	cell growth	I band
				GO:0003774	GO:0048545	GO:0001725
				motor activity	response to steroid hormone stimulus	stress fiber
				GO:0005200	GO:0006915	GO:0005884
				structural constituent of cytoskeleton	apoptosis	actin filament
				GO:0017022	GO:0055008
				myosin binding	cardiac muscle morphogenesis
					GO:0045471
					response to ethanol
					GO:0030240
					muscle thin filament assembly
					GO:0055003
					cardiac myofibril assembly
					GO:0009991
					response to extracellular stimulus
					GO:0042493
					response to drug
					GO:0043503
					skeletal muscle fiber adaptation
					GO:0060048
					cardiac muscle contraction
					GO:0009612
					response to mechanical stimulus
E48*, E44*	actin 5C [Lycosa singoriensis]	gi|161661023		GO:0005524	GO:0007291	GO:0031011
				ATP binding	sperm individualization	INO80 complex
				GO:0005515	GO:0000910	GO:0005884
				protein binding	Cytokinesis	actin filament
				GO:0005198	GO:0007010	GO:0005811
				structural molecule activity	cytoskeleton organization and biogenesis	lipid particle
					GO:0006911
					phagocytosis, engulfment
E50*, E6*, E42*, E49*, F27*, F28*	beta-actin [Rachycentron canadum]	gi|161376754		GO:0042802	GO:0045214	GO:0030016
				identical protein binding	sarcomere organization	myofibril
				GO:0005524	GO:0006928	GO:0015629
				ATP binding	cell motility	actin cytoskeleton
				GO:0005200	GO:0007605
				structural constituent of cytoskeleton	sensory perception of sound
					GO:0051592
					response to calcium ion
E52*, E85*, D103*	alpha-actin (aa 40-375) [Mus musculus]	gi|49864		GO:0008307	GO:0043460	GO:0005625
				structural constituent of muscle	response to long exposure to lithium ion	soluble fraction
				GO:0043531	GO:0008016	GO:0005865
				ADP binding	regulation of heart contraction	striated muscle thin filament
				GO:0005524	GO:0016049	GO:0031674
				ATP binding	cell growth	I band
				GO:0003774	GO:0048545	GO:0001725
				motor activity	response to steroid hormone stimulus	stress fiber
				GO:0005200	GO:0006915	GO:0005884
				structural constituent of cytoskeleton	Apoptosis	actin filament
				GO:0017022	GO:0055008
				myosin binding	cardiac muscle morphogenesis
					GO:0045471
					response to ethanol
					GO:0030240
					muscle thin filament assembly
					GO:0055003
					cardiac myofibril assembly
					GO:0009991
					response to extracellular stimulus
					GO:0042493
					response to drug
					GO:0043503
					skeletal muscle fiber adaptation
					GO:0060048
					cardiac muscle contraction
					GO:0009612
					response to mechanical stimulus
E57, D104*, D97*, E69*, E68*,E67*, E59*, E58*, E55*, E53*, E93°	muscle actin	gi|797290		GO:0008307	GO:0043460	GO:0005625
				structural constituent of muscle	response to long exposure to lithium ion	soluble fraction
				GO:0043531	GO:0008016	GO:0005865
				ADP binding	regulation of heart contraction	striated muscle thin filament
				GO:0005524	GO:0016049	GO:0031674
				ATP binding	cell growth	I band
				GO:0003774	GO:0048545	GO:0001725
				motor activity	response to steroid hormone stimulus	stress fiber
				GO:0005200	GO:0006915	GO:0005884
				structural constituent of cytoskeleton	Apoptosis	actin filament
				GO:0017022	GO:0055008
				myosin binding	cardiac muscle morphogenesis
					GO:0045471
					response to ethanol
					GO:0030240
					muscle thin filament assembly
					GO:0055003
					cardiac myofibril assembly
					GO:0009991
					response to extracellular stimulus
					GO:0042493
					response to drug
					GO:0043503
					skeletal muscle fiber adaptation
					GO:0060048
					cardiac muscle contraction
					GO:0009612
					response to mechanical stimulus
E63	DB:Swissprot Frame:1 orf:1 Homolog:AFG3-like protein 2 Evalue:9e-58 Bitscore:221		GH986706	GO:0004222	GO:0030163	GO:0005743
				metalloendopeptidase activity	protein catabolic process	mitochondrial inner membrane
				GO:0005524	GO:0006508	GO:0016021
				ATP binding	proteolysis	integral to membrane
				GO:0051082
				unfolded protein binding
				GO:0017111
				nucleoside-triphosphatase activity
				GO:0008270
				zinc ion binding
E64	heat shock protein 90 alpha [Fundulus heteroclitus macrolepidotus]	gi|77999578		GO:0030911	GO:0030239	GO:0042470
				TPR domain binding	myofibril assembly	Melanosome
				GO:0030235	GO:0045429	GO:0005829
				nitric-oxide synthase regulator activity	positive regulation of nitric oxide biosynthetic process	Cytosol
				GO:0051082	GO:0007165	GO:0005625
				unfolded protein binding	signal transduction	soluble fraction
				GO:0042803	GO:0009408
				protein homodimerization activity	response to heat
				GO:0005524	GO:0042026
				ATP binding	protein refolding
					GO:0045585
					positive regulation of cytotoxic T cell differentiation
					GO:0006986
					response to unfolded protein
					GO:0006839
					mitochondrial transport
E70*, D102*, E51*, E56*	actin [Paraphidippus aurantius]	gi|167683068		GO:0005200	GO:0045214	GO:0005625
				structural constituent of cytoskeleton	sarcomere organization	soluble fraction
				GO:0005515		GO:0030016
				protein binding		myofibril
				GO:0005524		GO:0005829
				ATP binding		cytosol
						GO:0015629
						actin cytoskeleton
E73	PREDICTED: similar to Nucleosome emodelling factor – 38kD CG4634-PA [Apis mellifera]	gi|66507623		No mapping	No mapping	No mapping
E74, E76, E88, F62	DB:Swissprot Frame:1 orf:4 Homolog:Protein disulfide-isomerase Evalue:2e-44 Bitscore:178		GH986548	GO:0003756	GO:0045454	GO:0005615
				protein disulfide isomerase activity	cell redox homeostasis	extracellular space
				GO:0004656	GO:0018401	GO:0042470
				procollagen-proline 4-dioxygenase activity	peptidyl-proline hydroxylation to 4-hydroxy-L-proline	melanosome
						GO:0005792
						microsome
						GO:0005788
						endoplasmic reticulum lumen
						GO:0016020
						membrane
E80	DB:Swissprot Frame:1 orf:3-5 Homolog:Cathepsin Z Evalue:1e-63 Bitscore:243		GH986945	GO:0004197	GO:0006508	GO:0005615
				cysteine-type endopeptidase activity	proteolysis	extracellular space
						GO:0005764
						Lysosome
						GO:0005783
						endoplasmic reticulum
E83	DB:Swissprot Frame:3 orf:1 Homolog:26S proteasome non-ATPase regulatory subunit 8 Evalue:4e-48 Bits		EZ048799	GO:0005515	GO:0006508	GO:0005829
				protein binding	proteolysis	cytosol
						GO:0005838
						proteasome regulatory particle
E86	DB:Swissprot Frame:3 orf:4 Homolog:Coiled-coil domain-containing protein 25 Evalue:2e-46 Bitscore:1		EZ048808	No mapping	No mapping	No mapping
E89, D140, E46	ATP synthase beta subunit [Asteria miniata]	gi|46909233		GO:0008553	GO:0015986	GO:0045261
				hydrogen-exporting ATPase activity, phosphorylative mechanism	ATP synthesis coupled proton transport	proton-transporting ATP synthase complex, catalytic core F(1)
				GO:0046933		GO:0016021
				hydrogen ion transporting ATP synthase activity, rotational mechanism		integral to membrane
				GO:0046872		GO:0005743
				metal ion binding		mitochondrial inner membrane
				GO:0005524
				ATP binding
				GO:0005515
				protein binding
				GO:0046961
				hydrogen ion transporting ATPase activity, rotational mechanism
E89	DB:Swissprot Frame:2 orf:1 Homolog:Rab GDP dissociation inhibitor beta Evalue:4e-51 Bitscore:201		GH986887	GO:0005093	GO:0007269	GO:0008021
				Rab GDP-dissociation inhibitor activity	neurotransmitter secretion	synaptic vesicle
					GO:0043087
					regulation of GTPase activity
					GO:0016192
					vesicle-mediated transport
					GO:0015031
					protein transport
E92, E93	DB:Swissprot Frame:1 orf:1 Homolog:Methylmalonate-semialdehyde dehydrogenase [acylating], mitochond		GH986892	GO:0004491	GO:0006210	GO:0005739
				methylmalonate-semialdehyde dehydrogenase (acylating) activity	thymine catabolic process	mitochondrion
				GO:0018478	GO:0006574
				malonate-semialdehyde dehydrogenase (acetylating) activity	valine catabolic process
				GO:0016790	GO:0019484
				thiolester hydrolase activity	beta-alanine catabolic process
				GO:0000062
				acyl-CoA binding
E98	DB:Swissprot Frame:3 orf:1 Homolog:Thioredoxin reductase 1, cytoplasmic Evalue:2e-73 Bitscore:275		GH986518	GO:0016654	GO:0042744	GO:0005829
				oxidoreductase activity, acting on NADH or NADPH, disulfide as acceptor	hydrogen peroxide catabolic process	cytosol
				GO:0004791	GO:0008283
				thioredoxin-disulfide reductase activity	cell proliferation
				GO:0050661	GO:0045454
				NADP binding	cell redox homeostasis
				GO:0008430	GO:0006118
				selenium binding	electron transport
				GO:0050660
				FAD binding
F3	DB:Swissprot Frame:2 orf:1 Homolog:Protein disulfide-isomerase 2 Evalue:3e-64 Bitscore:244		EZ048794	GO:0003810	GO:0010171	GO:0005783
F1, F2, F27, F43, F49				protein-glutamine gamma-glutamyltransferase activity	body morphogenesis	endoplasmic reticulum
				GO:0003756	GO:0002119
				protein disulfide isomerase activity	nematode larval development
				GO:0008379	GO:0045454
				thioredoxin peroxidase activity	cell redox homeostasis
					GO:0040017
					positive regulation of locomotion
					GO:0040010
					positive regulation of growth rate
					GO:0009792
					embryonic development ending in birth or egg hatching
F6	Tubulin beta-1 chain (Beta-tubulin class-I)	gi|57429		GO:0005515	GO:0051258	GO:0043234
				protein binding	protein polymerization	protein complex
				GO:0003924	GO:0007018	GO:0005874
				GTPase activity	microtubule-based movement	Microtubule
				GO:0005200	GO:0007067	GO:0005737
				structural constituent of cytoskeleton	Mitosis	cytoplasm
				GO:0005525	GO:0030182
				GTP binding	neuron differentiation
F12	hsp 108 [Gallus gallus]	gi|63509		GO:0003723	GO:0001666	GO:0016529
				RNA binding	response to hypoxia	sarcoplasmic reticulum
				GO:0005509	GO:0006457	GO:0005829
				calcium ion binding	protein folding	Cytosol
				GO:0005524	GO:0006916	GO:0005615
				ATP binding	anti-apoptosis	extracellular space
				GO:0050750		GO:0042470
				low-density lipoprotein receptor binding		Melanosome
				GO:0051082		GO:0005788
				unfolded protein binding		endoplasmic reticulum lumen
						GO:0048471
						perinuclear region of cytoplasm
F13	hsp 82 [Drosophila pseudoobscura]	gi|9069		GO:0051082	GO:0007098	GO:0005813
				unfolded protein binding	centrosome cycle	Centrosome
				GO:0042623	GO:0045187	GO:0005811
				ATPase activity, coupled	regulation of circadian sleep/wake cycle, sleep	lipid particle
				GO:0005524	GO:0006457
				ATP binding	protein folding
					GO:0008360
					regulation of cell shape
					GO:0007015
					actin filament organization
					GO:0008293
					torso signaling pathway
					GO:0007052
					mitotic spindle organization and biogenesis
					GO:0009408
					response to heat
					GO:0008595
					determination of anterior/posterior axis, embryo
					GO:0007465
					R7 cell fate commitment
F14*, B195^, B198^	DB:Swissprot Frame:3 orf:2 Homolog:Calreticulin Evalue:2e-69 Bitscore:262	(gi|195107681)	GH986835	GO:0008270	GO:0007417	GO:0009897
				zinc ion binding	central nervous system development	external side of plasma membrane
				GO:0005509	GO:0006457	GO:0005615
				calcium ion binding	protein folding	extracellular space
				GO:0043565	GO:0030866	GO:0005792
				sequence-specific DNA binding	cortical actin cytoskeleton organization and biogenesis	Microsome
				GO:0003700	GO:0006355	GO:0005788
				transcription factor activity	regulation of transcription, DNA-dependent	endoplasmic reticulum lumen
				GO:0046982	GO:0007552	GO:0005811
				protein heterodimerization activity	Metamorphosis	lipid particle
				GO:0051082	GO:0042048	GO:0005634
				unfolded protein binding	olfactory behaviour	Nucleus
				GO:0005529	GO:0007422
				sugar binding	peripheral nervous system development
					GO:0035074
					Pupation
					GO:0035073
					Pupariation
					GO:0007591
					molting cycle, chitin-based cuticle
					GO:0040020
					regulation of meiosis
F38	DB:Swissprot Frame:2 orf:1 Homolog:Calreticulin Evalue:4e-19 Bitscore:94.7		GH986920	GO:0008270	GO:0006457	GO:0005829
				zinc ion binding	protein folding	cytosol
				GO:0005509	GO:0030866	GO:0009897
				calcium ion binding	cortical actin cytoskeleton organization and biogenesis	external side of plasma membrane
				GO:0003677	GO:0042981	GO:0005615
				DNA binding	regulation of apoptosis	extracellular space
				GO:0051082	GO:0006355	GO:0005788
				unfolded protein binding	regulation of transcription, DNA-dependent	endoplasmic reticulum lumen
				GO:0005529	GO:0006611	GO:0005578
				sugar binding	P:protein export from nucleus	proteinaceous extracellular matrix
					GO:0006874
					cellular calcium ion homeostasis
					GO:0040020
					regulation of meiosis
F21, F22, F23	Heat Shock Protein family member (hsp-3) [Caenorhabditis elegans]	gi|17568549		GO:0005509	GO:0040010	GO:0005788
				calcium ion binding	positive regulation of growth rate	endoplasmic reticulum lumen
				GO:0043022	GO:0006983
				ribosome binding	ER overload response
				GO:0005524	GO:0009306
				ATP binding	protein secretion
				GO:0016887	GO:0009792
				ATPase activity	embryonic development ending in birth or egg hatching
				GO:0005515	GO:0006457
				protein binding	protein folding
					GO:0000003
					reproduction
					GO:0010171
					body morphogenesis
					GO:0002119
					nematode larval development
					GO:0040011
					locomotion
					GO:0045045
					secretory pathway
					GO:0030968
					unfolded protein response
F24	heat shock protein 90-beta [Danio rerio]	gi|18858875		GO:0030235	GO:0006457	GO:0005739
				nitric-oxide synthase regulator activity	protein folding	mitochondrion
				GO:0005524	GO:0001890	GO:0042470
				ATP binding	placenta development	Melanosome
				GO:0030911	GO:0009408
				TPR domain binding	response to heat
				GO:0051082	GO:0006986
				unfolded protein binding	response to unfolded protein
					GO:0045429
					positive regulation of nitric oxide biosynthetic process
	heat shock protein 90 [Danio rerio]	gi|555574		GO:0030235	GO:0006457	GO:0042470
				nitric-oxide synthase regulator activity	protein folding	melanosome
				GO:0005524	GO:0006986
				ATP binding	response to unfolded protein
				GO:0030911	GO:0045429
				TPR domain binding	positive regulation of nitric oxide biosynthetic process
				GO:0051082
				unfolded protein binding
F24, F25	DB:Swissprot Frame:2 orf:3 Homolog:Heat shock protein 83 Evalue:1e-84 Bitscore:312		EZ048788	GO:0051082	GO:0006457
				unfolded protein binding	protein folding
				GO:0005524	GO:0006950
				ATP binding	response to stress
F25	Heat shock protein HSP 90-alpha	gi|17865490		GO:0030235	GO:0042026	GO:0005829
				nitric-oxide synthase regulator activity	protein refolding	cytosol
				GO:0005524	GO:0006839	GO:0005625
				ATP binding	mitochondrial transport	soluble fraction
				GO:0030911	GO:0045585	GO:0042470
				TPR domain binding	positive regulation of cytotoxic T cell differentiation	melanosome
				GO:0051082	GO:0009408
				unfolded protein binding	response to heat
				GO:0042803	GO:0007165
				protein homodimerization activity	signal transduction
					GO:0006986
					response to unfolded protein
					GO:0045429
					positive regulation of nitric oxide biosynthetic process
F27	heat shock protein 70 [Liriomyza huidobrensis]	gi|89892741		GO:0005524	GO:0006457	GO:0005811
				ATP binding	protein folding	lipid particle
				GO:0051082	GO:0035080	GO:0005739
				unfolded protein binding	heat shock-mediated polytene chromosome puffing	mitochondrion
					GO:0008340
					determination of adult life span
	Heat Shock Protein family member (hsp-1)	gi|17541098		GO:0005524	GO:0000003
	[Caenorhabditis elegans]			ATP binding	Reproduction
				GO:0005515	GO:0040007
				protein binding	Growth
					GO:0010171
					body morphogenesis
					GO:0009792
					embryonic development ending in birth or egg hatching
					GO:0002119
					nematode larval development
					GO:0009408
					response to heat
					GO:0040011
					Locomotion
					GO:0008340
					determination of adult life span
F32	DB:Trembl Frame:-1 orf:3 Homolog:Lipoprotein-related protein Evalue:7e-07 Bitscore:56.2		GH986605	No annotation	No annotation	No annotation
F35*, F36*, F53*	tropomyosin	gi|42559676		GO:0003779	GO:0045451	GO:0005862
				actin binding	pole plasm oskar mRNA localization	muscle thin filament tropomyosin
					GO:0048813
					dendrite morphogenesis
					GO:0006936
					muscle contraction
	DB:Swissprot Frame:1 orf:2 Homolog:Tropomyosin-1, isoforms 9A/A/B Evalue:3e-30 Bitscore:131		GH986919	GO:0003779	GO:0045451	GO:0005862
				actin binding	pole plasm oskar mRNA localization	muscle thin filament tropomyosin
					GO:0048813
					dendrite morphogenesis
					GO:0006936
					muscle contraction
	DB:Swissprot Frame:2 orf:1 Homolog:Tropomyosin Evalue:3e-11 Bitscore:66.6		GH986674	GO:0005515	GO:0040035
				protein binding	hermaphrodite genitalia development
					GO:0010171
					body morphogenesis
					GO:0002119
					nematode larval development
					GO:0018991
					Oviposition
					GO:0018996
					molting cycle, collagen and cuticulin-based cuticle
					GO:0040017
					positive regulation of locomotion
F36, F33, F37, F64, F69, F71, F72	DB:Trembl Frame:2 orf:1 Homolog:Putative uncharacterized protein Evalue:1e-18 Bitscore:97.1		EZ048810	No mapping	No mapping	No mapping
F39, F34, F42, E64, E90	DB:Trembl Frame:2 orf:3 Homolog:CG14304-PA Evalue:9e-18 Bitscore:95.5		EZ048802	No annotation	No annotation	No annotation
F42	DB:Swissprot Frame:-2 orf:1 Homolog:Succinyl-CoA ligase [GDP-forming] subunit beta, mitochondrial E		GH986609	GO:0004776	GO:0006099	GO:0005811
				succinate-CoA ligase (GDP-forming) activity	tricarboxylic acid cycle	lipid particle
				GO:0005524		GO:0045244
				ATP binding		succinate-CoA ligase complex (GDP-forming)
F51, E60, E63, E96, F31, F32, F52, F70, F73, F96	DB:Trembl Frame:2 orf:1 Homolog:AGAP009479-PA Evalue:7e-15 Bitscore:83.2		EZ048819	No mapping	No mapping	No mapping
F54, F40, F41, F66, F67, F68	DB:Trembl Frame:1 orf:1 Homolog:Putative uncharacterized protein Evalue:2e-16 Bitscore:88.6		EZ048790	No mapping	No mapping	No mapping
F55	DB:Swissprot Frame:2 orf:1 Homolog:CD109 antigen Evalue:2e-06 Bitscore:52.4		EZ048800	No annotation	No annotation	No annotation
F56	GTP-specific succinyl-CoA synthetase beta subunit [Homo sapiens]	gi|4406564		GO:0004776	GO:0006104	GO:0005739
				succinate-CoA ligase (GDP-forming) activity	succinyl-CoA metabolic process	mitochondrion
				GO:0005524	GO:0006099
				ATP binding	tricarboxylic acid cycle
				GO:0004777
				succinate-semialdehyde dehydrogenase activity
F57	heat shock protein 60 [Salmo salar]	gi|16923167		GO:0051087	GO:0032496	GO:0045121
				chaperone binding	response to lipopolysaccharide	membrane raft
				GO:0043559	GO:0006457	GO:0005759
				insulin binding	protein folding	mitochondrial matrix
				GO:0046982	GO:0042542	GO:0030141
				protein heterodimerization activity	response to hydrogen peroxide	secretory granule
				GO:0051082	GO:0033198	GO:0005743
				unfolded protein binding	response to ATP	mitochondrial inner membrane
				GO:0002020	GO:0043627	GO:0005794
				protease binding	response to estrogen stimulus	Golgi apparatus
				GO:0005524	GO:0031101	GO:0005829
				ATP binding	fin regeneration	Cytosol
					GO:0045768	GO:0019907
					positive regulation of anti-apoptosis	cyclin-dependent protein kinase activating kinase holoenzyme complex
					GO:0001666	GO:0005791
					response to hypoxia	rough endoplasmic reticulum
					GO:0042493
					response to drug
					GO:0009408
					response to heat
					GO:0050729
					positive regulation of inflammatory response
					GO:0042220
					response to cocaine
F65*	14-3-3 protein beta/alpha-2 (Protein 14-3-3B2) [Oncorhynchus mykiss]	gi|82089139	(GH986681)	GO:0019904	GO:0006605	GO:0042470
				protein domain specific binding	protein targeting	melanosome
				GO:0004497		GO:0048471
				monooxygenase activity		perinuclear region of cytoplasm
F73	DB:Swissprot Frame:2 orf:2 Homolog:60S ribosomal protein L26-1 Evalue:6e-45 Bitscore:179		GH986676	GO:0003735	GO:0006412	GO:0022626
				structural constituent of ribosome	translation	cytosolic ribosome
						GO:0015934
						large ribosomal subunit
						GO:0005739
						mitochondrion
F75	DB:Swissprot Frame:2 orf:2 Homolog:Translationally-controlled tumor protein homolog Evalue:1e-57 Bi		EZ048806	GO:0005085	GO:0040018	GO:0005737
				guanyl-nucleotide exchange factor activity	positive regulation of multicellular organism growth	cytoplasm
				GO:0005509	GO:0045793
				calcium ion binding	positive regulation of cell size
				GO:0005515
				protein binding
F81, F80, F89	DB:Swissprot Frame:2 orf:4 Homolog:Myosin regulatory light polypeptide 9 Evalue:4e-50 Bitscore:198		EZ048792	GO:0004872
				receptor activity
				GO:0005509
				calcium ion binding
F81	DB:Swissprot Frame:2 orf:1 Homolog:Cathepsin L1 Evalue:2e-65 Bitscore:249		GH986678	GO:0005515	GO:0006508	GO:0005764
				protein binding	proteolysis	lysosome
				GO:0004217		GO:0005576
				cathepsin L activity		extracellular region
F87	DB:Swissprot Frame:3 orf:1 Homolog:Troponin C Evalue:3e-60 Bitscore:231		GH986791	GO:0005509	GO:0001539	GO:0009288
				calcium ion binding	ciliary or flagellar motility	flagellin-based flagellum
				GO:0005515	GO:0000003
				protein binding	reproduction
					GO:0040007
					growth
					GO:0002119
					nematode larval development
F88	putative LEA III protein isoform 2 [Corylus avellana]	gi|14148981			GO:0009793
					embryonic development ending in seed dormancy
					GO:0009567
					double fertilization forming a zygote and endosperm
	glycosyl transferase, family 2[Shewanella sediminis HAW-EB3	gi|157373461		GO:0008415	GO:0009244	GO:0016021
				acyltransferase activity	lipopolysaccharide core region biosynthetic process	integral to membrane
				GO:0016757
				transferase activity, transferring glycosyl groups
	DB:Swissprot Frame:2 orf:5 Homolog:Myosin, essential light chain Evalue:8e-30 Bitscore:131		EZ048813	GO:0005509	GO:0018991
				calcium ion binding	Oviposition
					GO:0040010
					positive regulation of growth rate
					GO:0040011
					locomotion
F95	SJCHGC06651 protein [Schistosoma japonicum]	gi|56759014		GO:0008553	GO:0015986	GO:0000221
				hydrogen-exporting ATPase activity, phosphorylative mechanism	ATP synthesis coupled proton transport	vacuolar proton-transporting V-type ATPase, V1 domain
				GO:0046933	GO:0015988
				hydrogen ion transporting ATP synthase activity, rotational mechanism	energy coupled proton transport, against electrochemical gradient
				GO:0046872
				metal ion binding
				GO:0046961
				hydrogen ion transporting ATPase activity, rotational mechanism
